# Supplementary material for: LncRNA NR038975, A Serum-Based Biomarker, Promotes Gastric Tumorigenesis by Interacting With NF90/NF45 Complex
Source: Front Oncol. 2021 Nov 17;11:721604. doi: 10.3389/fonc.2021.721604 (PMC8660099; doi:10.3389/fonc.2021.721604)
Supplement: Supplementary file 2 [file Table_1.xlsx]

## Sheet: Sheet1
	Primers
	18sRNA-F	CAGCCACCCGAGATTGAGCA
	18sRNA-R	TAGTAGCGACGGGCGGGTGT
	NR038975-F	AATGCGAGCTGAGCAGACAG
	NR038975-R	AAAAGAACCGAAGTAGTCCTGAAC
	3'RACE-primers
	3'-432	CCGTGGGAGGTGGTCACTTTGG
	3'-436	GGGAGGTGGTCACTTTGGAGGA
	5'RACE-primers
	5'-253	GGGAGAAAGCAGCAACGACAA
	5'-257	TGATGGGAGAAAGCAGCAACG
	5'-273	CAAAAGGGGATGGGGGTGATG
	full length-primers
	forward	ATAGTTCAATGCGAGCTGAGCAGAC
	reverse	TTTATTATCTACTCCATGCCAGGCC
